# Supplementary material for: Prediction of Prognostic Hemodynamic Indices in Pulmonary Hypertension Using Non-Invasive Parameters
Source: Diagnostics (Basel). 2020 Aug 27;10(9):644. doi: 10.3390/diagnostics10090644 (PMC7555680; doi:10.3390/diagnostics10090644)
Supplement: Supplementary file 1 [file diagnostics-10-00644-s001.zip]

Archive with 7 entries (7 files):
- Figure S5.docx
- Figure S6.docx
- Figure S7.docx
- Table S1.docx
- Table S2.docx
- Table S3.docx
- Table S4.docx
